# Supplementary material for: MODalyseR—a novel software for inference of disease module hub regulators identified a putative multiple sclerosis regulator supported by independent eQTL data
Source: Bioinform Adv. 2022 Jan 25;2(1):vbac006. doi: 10.1093/bioadv/vbac006 (PMC9710626; doi:10.1093/bioadv/vbac006)
Supplement: vbac006_Supplementary_Data [file vbac006_supplementary_data.zip]

Archive with 2 entries (2 files):
- S1_use_case_preprocessing.pdf
- S2_figures_and_tables.pdf
